# Supplementary material for: Regulating a Post-Transcriptional Regulator: Protein Phosphorylation, Degradation and Translational Blockage in Control of the Trypanosome Stress-Response RNA-Binding Protein ZC3H11
Source: PLoS Pathog. 2016 Mar 22;12(3):e1005514. doi: 10.1371/journal.ppat.1005514 (PMC4803223; doi:10.1371/journal.ppat.1005514)
Supplement: S1 Table — (XLS) [file ppat.1005514.s001.xls]

## Sheet: Sheet1
Plasmids used in this study
plasmid no.	description	primers used for cloning	Resistance marker	Plasmid backbone	Backbone or plasmidreference
Ectopic inducible expression from rDNA locus
pHD1988	stemloop RNAi targeting ZC3H11	cz3149; cz3150	HygR		# Droll D. et al
pHD2460	stemloop RNAi targeting mitogen-activated protein kinase 2, MPK2 (Tb927.10.5140)	cz5011; cz5012	HygR
pHD2461	stemloop RNAi targeting protein kinase (Tb927.5.2820)	cz5013; cz5014	HygR
pHD2462	stemloop RNAi targeting casein kinase 1 isoform 2, CK1.2 (Tb927.5.800)	cz5015; cz5016	HygR
pHD1913	opposing T7 promotors RNAi targeting DRBD7		HygR		#Wurst M. et al
pHD1539	opposing T7 promotors RNAi targeting PUF3		HygR		#Luu VD. et al
pHD1697	opposing T7 promotors RNAi targeting RBP31		HygR		#Marentije M. et al
pHD1536	opposing T7 promotors RNAi targeting RBP9		HygR		#Po J.
pHD2075	stemloop RNAi targeting ZC3H13		HygR		#Ouna B.
pHD2375	opposing T7 promotors RNAi targeting ZC3H32		HygR		#Klein C.
pHD2495	opposing T7 promotors RNAi targeting ZC3H35		HygR		#Helbig C.
pHD2498	opposing T7 promotors RNAi targeting ZC3H8		HygR		#Helbig C.
pHD2602	opposing T7 promotors RNAi targeting Tb927.11.14220	cz5494; cz5495	HygR		#Helbig C.
pHD2770	stemloop RNAi targeting DRBD2	cz5918; cz5919	HygR
pHD2771	stemloop RNAi targeting ZC3H39	cz5920; cz5921	HygR
pHD2772	stemloop RNAi targeting ZC3H22	cz5922; cz5923	HygR
pHd2467	opposing T7 promotors RNAi targeting 4E-IP		HygR		# Droll D. et al
pHD2067	ZC3H11-myc	cz3155; cz3456	HygR		# Droll et al
pHD2068	N-terminal fragment of ZC3H11-myc (128aa up to first BamHI site)		HygR		# Droll et al
Knockout construct
pHD2458	pHD2000 (ZC3H11 KO) with changed resistance marker to myc-NPT1 (HindIII/EcoRI)	myc-NPT1 insert from pHD2172	NeoR	pHD2000
In situ tagging
pHD2470	in situ myc-tagged ZC3H11	cz5035; cz5036	NeoR	p3066	Kelly et al
pHD2812	in situ V5-tagged CK1.2	cz6033 to cz6036	BlaR	pHD1947
CAT reporter constructs constitutively expressed from the tubulin locus (Pol2)
pHD2169	CAT reporter, EP 5'UTR and 3' truncated actin IGR		NeoR		# Droll et al
pHD2513	CAT reporter, EP 5'UTR, Frag.1 ZC3H11 3'UTR and 3' truncated actin IGR	cz5162; cz5163	NeoR
pHD2514	CAT reporter, EP 5'UTR, Frag.2 ZC3H11 3'UTR and 3' truncated actin IGR	cz5164; cz5165	NeoR
pHD2515	CAT reporter, EP 5'UTR, Frag.3 ZC3H11 3'UTR and 3' truncated actin IGR	cz5166; cz4919	NeoR
pHD2516	CAT reporter, EP 5'UTR, Full-length ZC3H11 3'UTR and 3' truncated actin IGR	cz5162; cz5168	NeoR
pHD2688	CAT reporter, EP 5'UTR, Frag.2 ∆31nt (∆894-924) ZC3H11 3'UTR and 3' truncated actin IGR	cz5712; cz5713	NeoR
pHD2726	CAT reporter, EP 5'UTR, Frag.2 G→Cmut (mut 908-920) ZC3H11 3'UTR and 3' truncated actin IGR	cz5823; cz5824	NeoR
pHD2727	CAT reporter, EP 5'UTR, Frag.2 ∆13nt (∆908-920) ZC3H11 3'UTR and 3' truncated actin IGR	cz5821; cz5822	NeoR
pHD2745	pHD2645+2 copy of Frag.1 ZC3H11 3'UTR with MCS (ApaI/MfeI/AvrII) cz5162/5842 and 3' truncated actin IGR	cz5162; cz5842; cz5843; cz5844	NeoR
pHD2748	pHD2745+Frag. 2.1 3'UTR ZC3H11	cz5607; cz5795	NeoR
pHD2749	pHD2745+Frag. 2.2 3'UTR ZC3H11	cz5799; cz5800	NeoR
ZC3H11 protein expression plasmids
pHD2352	TbZC3H11 104aa--N-terminal fragment cloned in pQEA38	cz4595; cz4596	AmpR	pQEA38	# Droll et al
pHD2353	TbZC3H11 119aa--N-terminal fragment cloned in pQEA38	cz4595; cz4595	AmpR	pQEA38	# Droll et al
pHD2354	TbZC3H11 136aa--N-terminal fragment cloned in pQEA38	cz4595; cz4653	AmpR	pQEA38	# Droll et al
oligonucleotides
oligo no.	description	restriction	sequence
oligonucleotides used for probes (Northern blot)
cz2697	CAT probe FW		TACACCGTTTTCCATGAGCA
cz2698	CAT probe RV		CCTGCCACTCATCGCAGTA
cz2827	HSP70 (Tb927.11.11330) probe FW		ggggatccATGACATACGAAGGCGCC
cz3257	HSP70 (Tb927.11.11330) probe RV		ACGACTCCGCAACCTCCT
cz3135	ZC3H11 probe FW		ACATCGTTCCAGAAACTGTGG
cz3136	ZC3H11 probe RV		TATCCGGACTCATTACCAACG
cz2581	tubulin probe FW		CCTTTGGCACAACGTCACCACGG
cz2724	tubulin probe RV		TGACTCGCCGCAACCTCGAT
cz5160	myc-NPT1 probe FW		CGCTTGGGTGGAGAGGCTAT
cz5161	myc-NPT1 probe RV		AGTACGTGCTCGCTCGATGC
cz4490	spliced leader oligo (antisense)		CAATATAGTACAGAAACTGTTCTAATAATAGCGTTAGTT
cz5635	ZC3H11 5’-UTR oligo probe (antisense)		CTCTCTTCACAAGAAATTGAGGTTTATTTATTTCTTTTG
cz5824	ZC3H11 3'-UTR oligo probe (antisense)		AATATTAACAAAAAAAAAAGGAAACTGTGGG
cz5891	ZC3H11 5'-ORF oligo probe (antisense)		AGATGTTGCAGTGCTCATTTTCAAAACACGTGAAT
oligonucleotides used for RNase H cleavage
cz4596	ZC3H11 5’-ORF antisense oligo		gccaagcttaTCCATCCATGATGTTCATCTC
cz5636	ZC3H11 5’-UTR antisense oligo		AGTTGCGGCGGGTGGCTGGA
oligonucleotides used for cloning
cz5015	CK1.2 stem loop fragment FW (pHD2462)	BglII; SphI	GTTAAGATCTGCATGCCTTTACCATGGCGTAGAAGG
cz5016	CK1.2 stem loop fragment RV (pHD2462)	EcoRI; SalI	CAGAATTCGTCGACTCCTATCAGAAATACGGGCG
cz5035	ZC3H11 C-term. fragment FW (pHD2470)	SwaI	CCAATTTAAATGGCTGTGTCCGACATAATCC
cz5036	ZC3H11 C-term. fragment RV (pHD2470)	BamHI	CAAGGATCCCAAGGAAAGAAACATATGCAG
cz6033	CK1.2 5'-UTR fragment FW (pHD2812)	SacI	TAATCCGCGGCAACAAAAGCAGGAGAAAAA
cz6034	CK1.2 5'-UTR fragment RV (pHD2812)	XbaI	GCCGTCTAGAGTTTATAACCGACAGTTTCTG
cz6035	CK1.2 ORF fragment FW (pHD2812)	XhoI	AATCTCGAGAGCGTAGAGCTTCGTGTGG
cz6036	CK1.2 ORF fragment RW (pHD2812)	ApaI	CCAATGAGGGCCCGAGAAGATCAATAAC
cz5162	ZC3H11 3’UTR Frag1 FW (pHD2513)	BamHI	TAGGATCCATATGCGCAAAGCGAGGTGG
cz5163	ZC3H11 3’UTR Frag1 RV (pHD2513)	MluI	CCGACGCGTCTTTTTTCTTTAAATTCTCCTTCG
cz5164	ZC3H11 3’UTR Frag2 FW (pHD2514)	BamHI	CGGGATCCGTAATACATAAATCGTAGAGG
cz5165	ZC3H11 3’UTR Frag2 RV (pHD2514)	MluI	TAGACGCGTCCGAACGAATTACACCACAA
cz5166	ZC3H11 3’UTR Frag3 FW (pHD2515)	BamHI	ATGGATCCGTGGTGTAATTCGTTCGGAAC
cz4919	ZC3H11 3’UTR Frag3 RV (pHD2515)	MluI	CTTACGCGTCTCTTTTGTCTTTGCGTGCG
cz5168	ZC3H11 full-length 3’UTR RV (pHD2516)	MluI	CGGACGCGTTTTAACAAAATGAAAATAAAG
cz5712	ZC3H11 3'UTR Frag.2 ∆31nt (∆894-924) FW (pHD2688)		CATCTGTGTGATTTCAGAGC
cz5713	ZC3H11 3'UTR Frag.2 ∆31nt (∆894-924) RV (pHD2688)		AAAAAGGAAACTGTGGGTGG
cz5823	ZC3H11 3'UTR Frag.2 (G to C mut 908-920) site directed mutagenesis FW (pHD2726)		CTTCTTCTTCTTCTTTTCATCTGTGTGATTT
cz5824	ZC3H11 3'UTR Frag.2 (G to C mut 908-920) site directed mutagenesis RV (pHD2726)		AATATTAACAAAAAAAAAAGGAAACTGTGGG
cz5821	ZC3H11 3'UTR Frag.2 ∆13nt (∆908-920) FW (pHD2727)		TTTTCATCTGTGTGATTT
cz5822	ZC3H11 3'UTR Frag.2 ∆13nt (∆908-920) RV (pHD2727)		AATATTAACAAAAAAAAAAGG
cz5842	ZC3H11 3’UTR Frag1 RV (pHD2745)	ApaI	CTTGGGCCCCTTTTTTCTTTAAATTCTCCTTCG
cz5843	ZC3H11 3’UTR Frag1 FW (pHD2745)	AvrII	ATTCCTAGGATATGCGCAAAGCGAGGTGG
cz5844	ZC3H11 3’UTR Frag1 RV (pHD2745)	SalI	CGCGTCGACCTTTTTTCTTTAAATTCTCCTTCG
cz5607	ZC3H11 3’UTR Frag2.1 FW (pHD2748)	ApaI	GTTGGGCCCCTTTTCCCTAATTGTTTTTTTTTA
cz5795	ZC3H11 3’UTR Frag2.1 RV (pHD2748)	AvrII	ATTCCTAGGTATAAATGTTTTGCCCGGGA
cz5799	ZC3H11 3’UTR Frag2.2 FW (pHD2749)	ApaI	ATTGGGCCCCCACCCACAGTTTCCTTTTT
cz5800	ZC3H11 3’UTR Frag2.2 RV (pHD2749)	AvrII	GGTCCTAGGGCTCTGAAATCACACAGATG
